# Supplementary material for: Time trends in gender-specific incidence rates of road traffic injuries in Iran
Source: PLoS One. 2019 May 9;14(5):e0216462. doi: 10.1371/journal.pone.0216462 (PMC6508924; doi:10.1371/journal.pone.0216462)
Supplement: S1 File — (ZIP) [file pone.0216462.s001.zip]

Archive with 2 entries (2 files):
- Male-Injuries.xlsx
- Female-Injuries.xlsx
