# Supplementary material for: Time trends in gender-specific incidence rates of road traffic injuries in Iran
Source: PLoS One. 2019 May 9;14(5):e0216462. doi: 10.1371/journal.pone.0216462 (PMC6508924; doi:10.1371/journal.pone.0216462)
Supplement: S1 File — (ZIP) [file pone.0216462.s001.zip › Male-Injuries.xlsx]

## Sheet: Total aggregated data
Month	2009	2010	2011	2012	2013	2014	2015	2016		Time	Injury	Population	Incidence Rate
March	17201	19690.8	17764.2	16689.2	19696	17251	17251	18729		1	17201	723.925	23.7607
April	18526	18445.1	17042.5	18073.1	20770.9	19791	19791	19286		2	18526	724.7	25.5637
May	19219	20824.6	18729.3	18992.7	20902.7	19070	19070	21819		3	19219	725.475	26.4916
June	20894	20779.2	19287	19939.3	24311.4	19759	19759	22042		4	20894	726.25	28.7697
July	22132	21841.7	20267.1	19324.8	22696.2	20629	20629	24094		5	22132	727.025	30.4419
August	21852	21305.9	21141.2	21166.8	24040	22354	22354	23913		6	21852	727.8	30.0247
September	22769	20536.9	19866.7	20145.3	22023.9	19545	19545	22051		7	22769	728.575	31.2514
October	19865	20237.7	17432.3	17708.1	19552.9	17000	17000	20784		8	19865	729.35	27.2366
November	18067	19009.3	15688.8	17319.2	17194.7	15822	15822	19433		9	18067	730.125	24.7451
December	17363	16113.9	14681.7	16782.2	15354.1	16469	16469	17908		10	17363	730.9	23.7556
January	15570	14046.8	14694	16416.4	15895	15426	15426	16973		11	15570	731.675	21.2799
Februrary	17617	14912.6	15035.5	15813.6	15917.4	15023	15023	16858		12	17617	732.45	24.0522
										13	19691	733.237	26.8549
										14	18445	734.025	25.1286
										15	20825	734.812	28.3406
										16	20779	735.6	28.2477
										17	21842	736.388	29.661
										18	21306	737.175	28.9022
										19	20537	737.962	27.8293
										20	20238	738.75	27.3949
										21	19009	739.538	25.7039
										22	16114	740.325	21.7661
										23	14047	741.112	18.9539
										24	14913	741.9	20.1011
										25	17764	742.7	23.9181
										26	17043	743.5	22.9227
										27	18729	744.3	25.1632
										28	19287	745.1	25.8851
										29	20267	745.9	27.1712
										30	21141	746.7	28.3126
										31	19867	747.5	26.5779
										32	17432	748.3	23.2955
										33	15689	749.1	20.9438
										34	14682	749.9	19.5786
										35	14694	750.7	19.5737
										36	15035	751.5	20.0067
										37	16689	752.271	22.1848
										38	18073	753.042	24
										39	18993	753.812	25.1959
										40	19939	754.583	26.4239
										41	19325	755.354	25.584
										42	21167	756.125	27.994
										43	20145	756.896	26.6153
										44	17708	757.667	23.3718
										45	17319	758.438	22.8351
										46	16782	759.208	22.1046
										47	16416	759.979	21.6006
										48	15814	760.75	20.7874
										49	19696	761.533	25.8636
										50	20771	762.317	27.2472
										51	20903	763.1	27.3922
										52	24311	763.883	31.8255
										53	22696	764.667	29.6809
										54	24040	765.45	31.4064
										55	22024	766.233	28.7432
										56	19553	767.017	25.4923
										57	17195	767.8	22.3952
										58	15354	768.583	19.977
										59	15895	769.367	20.6599
										60	15917	770.15	20.6674
										61	17251	770.946	22.3764
										62	19791	771.742	25.6446
										63	19070	772.538	24.6849
										64	19759	773.333	25.5504
										65	20629	774.129	26.648
										66	22354	774.925	28.8467
										67	19545	775.721	25.1959
										68	17000	776.517	21.8926
										69	15822	777.312	20.3547
										70	16469	778.108	21.1654
										71	15426	778.904	19.8047
										72	15023	779.7	19.2677
										73	17251	780.509	22.1022
										74	19791	781.318	25.3303
										75	19070	782.128	24.3822
										76	19759	782.937	25.237
										77	20629	783.746	26.321
										78	22354	784.555	28.4926
										79	19545	785.364	24.8865
										80	17000	786.173	21.6237
										81	15822	786.982	20.1046
										82	16469	787.792	20.9053
										83	15426	788.601	19.5612
										84	15023	789.41	19.0307
										85	18729	790.231	23.7007
										86	19286	791.052	24.3802
										87	21819	791.872	27.5537
										88	22042	792.693	27.8065
										89	24094	793.514	30.3637
										90	23913	794.335	30.1044
										91	22051	795.156	27.7317
										92	20784	795.977	26.1113
										93	19433	796.798	24.3889
										94	17908	797.618	22.4518
										95	16973	798.439	21.2577
										96	16858	799.26	21.092
