# Supplementary material for: Time trends in gender-specific incidence rates of road traffic injuries in Iran
Source: PLoS One. 2019 May 9;14(5):e0216462. doi: 10.1371/journal.pone.0216462 (PMC6508924; doi:10.1371/journal.pone.0216462)
Supplement: S1 File — (ZIP) [file pone.0216462.s001.zip › Female-Injuries.xlsx]

## Sheet: Sheet1
Month	2009	2010	2011	2012	2013	2014	2015	2016		Time	Injury	Population	Incidence Rate
March	6856	8171.19	7769.11	7622.73	8985.79	7512	8175	9016		1	6856	723.925	9.47059
April	6048	6518.31	6332.17	7346.65	7718.53	6834	6802	7303		2	6048	724.7	8.34552
May	6180	7076.53	6878.92	7171.17	7340.22	6786	7410	8044		3	6180	725.475	8.51856
June	6894	7338.09	7330.55	7776.89	8832.81	6704	7442	8313		4	6894	726.25	9.4926
July	7534	7914.2	7369.14	6818.49	7941.24	7341	8419	9290		5	7534	727.025	10.3628
August	6819	7136.12	8124.65	8428.74	9577.47	8262	8820	9599		6	6819	727.8	9.36933
September	7501	7259.11	7806.96	7982.37	8543.4	7205	8135	9036		7	7501	728.575	10.2954
October	6685	7461.47	7007.76	8033.82	8021.94	5968	6815	7448		8	6685	729.35	9.1657
November	6358	7127.5	6579.61	8107.44	6590.04	5695	7122	7388		9	6358	730.125	8.7081
December	5711	5800.51	5754.88	8205.81	6104.11	5922	6567	6644		10	5711	730.9	7.81365
January	5274	5372.85	5862.7	8239.07	6408.38	5511	6273	6590		11	5274	731.675	7.20812
Februrary	5954	5787.85	6056.93	8294.2	6161.31	5427	6200	6277		12	5954	732.45	8.12888
										13	8171	733.237	11.1437
										14	6518	734.025	8.87981
										15	7077	734.812	9.63103
										16	7338	735.6	9.97553
										17	7914	736.388	10.7471
										18	7136	737.175	9.6802
										19	7259	737.962	9.83654
										20	7461	738.75	10.0995
										21	7128	739.538	9.63846
										22	5801	740.325	7.83575
										23	5373	741.112	7.24991
										24	5788	741.9	7.80159
										25	7769	742.7	10.4605
										26	6332	743.5	8.51648
										27	6879	744.3	9.24224
										28	7331	745.1	9.83895
										29	7369	745.9	9.87934
										30	8125	746.7	10.8812
										31	7807	747.5	10.4441
										32	7008	748.3	9.36523
										33	6580	749.1	8.78387
										34	5755	749.9	7.67436
										35	5863	750.7	7.81004
										36	6057	751.5	8.05988
										37	7623	752.271	10.1333
										38	7347	753.042	9.75643
										39	7171	753.812	9.51298
										40	7777	754.583	10.3064
										41	6818	755.354	9.02623
										42	8429	756.125	11.1476
										43	7982	756.896	10.5457
										44	8034	757.667	10.6036
										45	8107	758.438	10.6891
										46	8206	759.208	10.8086
										47	8239	759.979	10.8411
										48	8294	760.75	10.9024
										49	8986	761.533	11.7999
										50	7719	762.317	10.1257
										51	7340	763.1	9.61866
										52	8833	763.883	11.5633
										53	7941	764.667	10.3849
										54	9577	765.45	12.5116
										55	8543	766.233	11.1493
										56	8022	767.017	10.4587
										57	6590	767.8	8.58296
										58	6104	768.583	7.94188
										59	6408	769.367	8.32893
										60	6161	770.15	7.99974
										61	7512	770.946	9.74388
										62	6834	771.742	8.85529
										63	6786	772.538	8.78404
										64	6704	773.333	8.66897
										65	7341	774.129	9.48291
										66	8262	774.925	10.6617
										67	7205	775.721	9.28814
										68	5968	776.517	7.6856
										69	5695	777.312	7.32653
										70	5922	778.108	7.61077
										71	5511	778.904	7.07532
										72	5427	779.7	6.96037
										73	8175	780.509	10.4739
										74	6802	781.318	8.7058
										75	7410	782.128	9.47416
										76	7442	782.937	9.50524
										77	8419	783.746	10.742
										78	8820	784.555	11.242
										79	8135	785.364	10.3583
										80	6815	786.173	8.66857
										81	7122	786.982	9.04976
										82	6567	787.792	8.33596
										83	6273	788.601	7.95459
										84	6200	789.41	7.85397
										85	9016	790.231	11.4093
										86	7303	791.052	9.23201
										87	8044	791.872	10.1582
										88	8313	792.693	10.487
										89	9290	793.514	11.7074
										90	9599	794.335	12.0843
										91	9036	795.156	11.3638
										92	7448	795.977	9.35706
										93	7388	796.798	9.27212
										94	6644	797.618	8.3298
										95	6590	798.439	8.2536
										96	6277	799.26	7.85351
